# Supplementary material for: A Multiplexed Quantitative Proteomics Approach to the Human Plasma Protein Signature
Source: Biomedicines. 2024 Sep 18;12(9):2118. doi: 10.3390/biomedicines12092118 (PMC11428418; doi:10.3390/biomedicines12092118)
Supplement: Supplementary file 1 [file biomedicines-12-02118-s001.zip]

Archive with 3 entries (3 files):
- Figure S1.pptx
- Figure S2.pptx
- Table S1.xlsx
