# Supplementary material for: A Multiplexed Quantitative Proteomics Approach to the Human Plasma Protein Signature
Source: Biomedicines. 2024 Sep 18;12(9):2118. doi: 10.3390/biomedicines12092118 (PMC11428418; doi:10.3390/biomedicines12092118)
Supplement: Supplementary file 1 [file biomedicines-12-02118-s001.zip › Table S1.xlsx]

## Sheet: Table S1
	Table S1. Classification of plasma proteins according to their temporal stability and biological variability.
	STABLE PROTEINS				SIGNATURE PROTEINS				UNSTABLE PROTEINS
	Protein accession	Gene name	Protein description		Protein accession	Gene name	Protein description		Protein accession	Gene name	Protein description
	B0ZBE2	AGT	B0ZBE2_HUMAN Angiotensinogen (Serpin peptidase inhibitor, clade A, member 8)	a	B4E1B2		B4E1B2_HUMAN cDNA FLJ53691, highly similar to Serotransferrin	a	A2JA19		A2JA19_HUMAN Anti-mucin1 light chain variable region (Fragment)	a
	D9ZGG2	VTN	D9ZGG2_HUMAN Vitronectin	a	D6RF35	GC	D6RF35_HUMAN Vitamin D-binding protein	a	B4DHZ6	TF	B4DHZ6_HUMAN Transferrin, isoform CRA_c	a
	E9KL26	SERPING1	E9KL26_HUMAN Epididymis tissue protein Li 173	a	O43866	CD5L	CD5L_HUMAN CD5 antigen-like	a	B4DN21		B4DN21_HUMAN cDNA FLJ53365, highly similar to Homo sapiens fibronectin 1 (FN1), transcript variant 4, mRNA	a
	O14791	APOL1	APOL1_HUMAN Apolipoprotein L1	a	P00738	HP	HPT_HUMAN Haptoglobin	a	C0JYY2	APOB	C0JYY2_HUMAN Apolipoprotein B (Including Ag(X) antigen)	a
	O75636	FCN3	FCN3_HUMAN Ficolin-3	a	P01591	JCHAIN	IGJ_HUMAN Immunoglobulin J chain	a	D1MGQ2	HBA2	D1MGQ2_HUMAN Alpha-2 globin chain	a
	O95445	APOM	APOM_HUMAN Apolipoprotein M	a	P01860	IGHG3	IGHG3_HUMAN Ig gamma-3 chain C region	a	D9YZU5	HBB	D9YZU5_HUMAN Hemoglobin, beta	a
	P00450	CP	CERU_HUMAN Ceruloplasmin	a	P01861	IGHG4	IGHG4_HUMAN Ig gamma-4 chain C region	a	F6KPG5		F6KPG5_HUMAN Albumin (Fragment)	a
	P00734	F2	THRB_HUMAN Prothrombin	a	P01871	IGHM	IGHM_HUMAN Ig mu chain C region	a	O75882	ATRN	ATRN_HUMAN Attractin	a
	P00736	C1R	C1R_HUMAN Complement C1r subcomponent	a	P01877	IGHA2	IGHA2_HUMAN Ig alpha-2 chain C region	a	P00488	F13A1	F13A_HUMAN Coagulation factor XIII A chain	a
	P00747	PLG	PLMN_HUMAN Plasminogen	a	P01880	IGHD	IGHD_HUMAN Ig delta chain C region	a	P00740	F9	FA9_HUMAN Coagulation factor IX	a
	P00748	F12	FA12_HUMAN Coagulation factor XII	a	P02647	APOA1	APOA1_HUMAN Apolipoprotein A-I	a	P00742	F10	FA10_HUMAN Coagulation factor X	a
	P00751	CFB	CFAB_HUMAN Complement factor B	a	P02655	APOC2	APOC2_HUMAN Apolipoprotein C-II	a	P01031	C5	CO5_HUMAN Complement C5	a
	P01008	SERPINC1	ANT3_HUMAN Antithrombin-III	a	P02775	PPBP	CXCL7_HUMAN Platelet basic protein	a	P01042-2	KNG1	KNG1_HUMAN Isoform LMW of Kininogen-1	a
	P01009	SERPINA1	A1AT_HUMAN Alpha-1-antitrypsin	a	P04220	IGHM	MUCB_HUMAN Ig mu heavy chain disease protein	a	P01593	IGKV1D-33	KV101_HUMAN Ig kappa chain V-I region AG	a
	P01011	SERPINA3	AACT_HUMAN Alpha-1-antichymotrypsin	a	P06331	IGHV4-34	HV209_HUMAN Ig heavy chain V-II region ARH-77	a	P01594	IGKV1-33	KV102_HUMAN Ig kappa chain V-I region AU	a
	P01042	KNG1	KNG1_HUMAN Kininogen-1	a	P06727	APOA4	APOA4_HUMAN Apolipoprotein A-IV	a	P01596	IGKV1-5	KV104_HUMAN Ig kappa chain V-I region CAR	a
	P01623	IGKV3-20	KV305_HUMAN Ig kappa chain V-III region WOL	a	P08519	LPA	APOA_HUMAN Apolipoprotein(a)	a	P01598	IGKV1-5	KV106_HUMAN Ig kappa chain V-I region EU	a
	P01625	IGKV4-1	KV402_HUMAN Ig kappa chain V-IV region Len	a	P0CG05	IGLC2	LAC2_HUMAN Ig lambda-2 chain C regions	a	P01605	IGKV1D-33	KV113_HUMAN Ig kappa chain V-I region Lay	a
	P01765	IGHV3-23	HV304_HUMAN Ig heavy chain V-III region TIL	a	P10720	PF4V1	PF4V_HUMAN Platelet factor 4 variant	a	P01611	IGKV1D-12	KV119_HUMAN Ig kappa chain V-I region Wes	a
	P01781	IGHV3-7	HV320_HUMAN Ig heavy chain V-III region GAL	a	P19652	ORM2	A1AG2_HUMAN Alpha-1-acid glycoprotein 2	a	P01612	IGKV1-39	KV120_HUMAN Ig kappa chain V-I region Mev	a
	P01834	IGKC	IGKC_HUMAN Ig kappa chain C region	a	P23083	IGHV1-2	HV103_HUMAN Ig heavy chain V-I region V35	a	P01613	IGKV1D-33	KV121_HUMAN Ig kappa chain V-I region Ni	a
	P02649	APOE	APOE_HUMAN Apolipoprotein E	a	Q08380	LGALS3BP	LG3BP_HUMAN Galectin-3-binding protein	a	P01617	IGKV2D-28	KV204_HUMAN Ig kappa chain V-II region TEW	a
	P02652	APOA2	APOA2_HUMAN Apolipoprotein A-II	a	Q5FWF9	IGL@	Q5FWF9_HUMAN IGL@ protein	a	P01624	IGKV3-15	KV306_HUMAN Ig kappa chain V-III region POM	a
	P02671	FGA	FIBA_HUMAN Fibrinogen alpha chain	a	Q86TT1		Q86TT1_HUMAN Full-length cDNA clone CS0DD006YL02 of Neuroblastoma of Homo sapiens (human)	a	P01714	IGLV3-19	LV301_HUMAN Ig lambda chain V-III region SH	a
	P02679	FGG	FIBG_HUMAN Fibrinogen gamma chain	a	Q9NPP6		Q9NPP6_HUMAN Immunoglobulin heavy chain variant (Fragment)	a	P01766	IGHV3-13	HV305_HUMAN Ig heavy chain V-III region BRO	a
	P02743	APCS	SAMP_HUMAN Serum amyloid P-component	a	Q9UL75		Q9UL75_HUMAN Myosin-reactive immunoglobulin heavy chain variable region (Fragment)	a	P01767	IGHV3-53	HV306_HUMAN Ig heavy chain V-III region BUT	a
	P02749	APOH	APOH_HUMAN Beta-2-glycoprotein 1	a				a	P02042	HBD	HBD_HUMAN Hemoglobin subunit delta	a
	P02750	LRG1	A2GL_HUMAN Leucine-rich alpha-2-glycoprotein	a				a	P02654	APOC1	APOC1_HUMAN Apolipoprotein C-I	a
	P02787	TF	TRFE_HUMAN Serotransferrin	a				a	P02656	APOC3	APOC3_HUMAN Apolipoprotein C-III	a
	P02790	HPX	HEMO_HUMAN Hemopexin	a				a	P02746	C1QB	C1QB_HUMAN Complement C1q subcomponent subunit B	a
	P03952	KLKB1	KLKB1_HUMAN Plasma kallikrein	a				a	P02747	C1QC	C1QC_HUMAN Complement C1q subcomponent subunit C	a
	P04003	C4BPA	C4BPA_HUMAN C4b-binding protein alpha chain	a				a	P02751	FN1	FINC_HUMAN Fibronectin	a
	P04196	HRG	HRG_HUMAN Histidine-rich glycoprotein	a				a	P02753	RBP4	RET4_HUMAN Retinol-binding protein 4	a
	P05090	APOD	APOD_HUMAN Apolipoprotein D	a				a	P02760	AMBP	AMBP_HUMAN Protein AMBP	a
	P05156	CFI	CFAI_HUMAN Complement factor I	a				a	P02766	TTR	TTHY_HUMAN Transthyretin	a
	P05543	SERPINA7	THBG_HUMAN Thyroxine-binding globulin	a				a	P02768	ALB	ALBU_HUMAN Serum albumin	a
	P05546	SERPIND1	HEP2_HUMAN Heparin cofactor 2	a				a	P03951	F11	FA11_HUMAN Coagulation factor XI	a
	P06396	GSN	GELS_HUMAN Gelsolin	a				a	P04070	PROC	PROC_HUMAN Vitamin K-dependent protein C	a
	P07225	PROS1	PROS_HUMAN Vitamin K-dependent protein S	a				a	P04114	APOB	APOB_HUMAN Apolipoprotein B-100	a
	P07357	C8A	CO8A_HUMAN Complement component C8 alpha chain	a				a	P04180	LCAT	LCAT_HUMAN Phosphatidylcholine-sterol acyltransferase	a
	P07358	C8B	CO8B_HUMAN Complement component C8 beta chain	a				a	P04275	VWF	VWF_HUMAN von Willebrand factor	a
	P08603	CFH	CFAH_HUMAN Complement factor H	a				a	P05154	SERPINA5	IPSP_HUMAN Plasma serine protease inhibitor	a
	P0C0L4	C4A	CO4A_HUMAN Complement C4-A	a				a	P05160	F13B	F13B_HUMAN Coagulation factor XIII B chain	a
	P10643	C7	CO7_HUMAN Complement component C7	a				a	P05452	CLEC3B	TETN_HUMAN Tetranectin	a
	P10909	CLU	CLUS_HUMAN Clusterin	a				a	P06276	BCHE	CHLE_HUMAN Cholinesterase	a
	P12259	F5	FA5_HUMAN Coagulation factor V	a				a	P06681	C2	CO2_HUMAN Complement C2	a
	P13671	C6	CO6_HUMAN Complement component C6	a				a	P07360	C8G	CO8G_HUMAN Complement component C8 gamma chain	a
	P15169	CPN1	CBPN_HUMAN Carboxypeptidase N catalytic chain	a				a	P08185	SERPINA6	CBG_HUMAN Corticosteroid-binding globulin	a
	P19823	ITIH2	ITIH2_HUMAN Inter-alpha-trypsin inhibitor heavy chain H2	a				a	P08571	CD14	CD14_HUMAN Monocyte differentiation antigen CD14	a
	P19827	ITIH1	ITIH1_HUMAN Inter-alpha-trypsin inhibitor heavy chain H1	a				a	P08697	SERPINF2	A2AP_HUMAN Alpha-2-antiplasmin	a
	P22792	CPN2	CPN2_HUMAN Carboxypeptidase N subunit 2	a				a	P09871	C1S	C1S_HUMAN Complement C1s subcomponent	a
	P23142	FBLN1	FBLN1_HUMAN Fibulin-1	a				a	P17936	IGFBP3	IBP3_HUMAN Insulin-like growth factor-binding protein 3	a
	P25311	AZGP1	ZA2G_HUMAN Zinc-alpha-2-glycoprotein	a				a	P18428	LBP	LBP_HUMAN Lipopolysaccharide-binding protein	a
	P27169	PON1	PON1_HUMAN Serum paraoxonase/arylesterase 1	a				a	P20851	C4BPB	C4BPB_HUMAN C4b-binding protein beta chain	a
	P35858	IGFALS	ALS_HUMAN Insulin-like growth factor-binding protein complex acid labile subunit	a				a	P22352	GPX3	GPX3_HUMAN Glutathione peroxidase 3	a
	P36955	SERPINF1	PEDF_HUMAN Pigment epithelium-derived factor	a				a	P27918	CFP	PROP_HUMAN Properdin	a
	P43251	BTD	BTD_HUMAN Biotinidase	a				a	P29622	SERPINA4	KAIN_HUMAN Kallistatin	a
	P43652	AFM	AFAM_HUMAN Afamin	a				a	P48740	MASP1	MASP1_HUMAN Mannan-binding lectin serine protease 1	a
	P51884	LUM	LUM_HUMAN Lumican	a				a	P49908	SELENOP	SEPP1_HUMAN Selenoprotein P	a
	P80108	GPLD1	PHLD_HUMAN Phosphatidylinositol-glycan-specific phospholipase D	a				a	P55056	APOC4	APOC4_HUMAN Apolipoprotein C-IV	a
	Q06033	ITIH3	ITIH3_HUMAN Inter-alpha-trypsin inhibitor heavy chain H3	a				a	P55058	PLTP	PLTP_HUMAN Phospholipid transfer protein	a
	Q14520	HABP2	HABP2_HUMAN Hyaluronan-binding protein 2	a				a	P62736	ACTA2	ACTA_HUMAN Actin, aortic smooth muscle	a
	Q14624	ITIH4	ITIH4_HUMAN Inter-alpha-trypsin inhibitor heavy chain H4	a				a	P80748	IGLV3-21	LV302_HUMAN Ig lambda chain V-III region LOI	a
	Q15166	PON3	PON3_HUMAN Serum paraoxonase/lactonase 3	a				a	Q04756	HGFAC	HGFA_HUMAN Hepatocyte growth factor activator	a
	Q96IY4	CPB2	CBPB2_HUMAN Carboxypeptidase B2	a				a	Q0ZCI6		Q0ZCI6_HUMAN Immunglobulin heavy chain variable region (Fragment)	a
	Q96KN2	CNDP1	CNDP1_HUMAN Beta-Ala-His dipeptidase	a				a	Q12805	EFEMP1	FBLN3_HUMAN EGF-containing fibulin-like extracellular matrix protein 1	a
	Q96PD5	PGLYRP2	PGRP2_HUMAN N-acetylmuramoyl-L-alanine amidase	a				a	Q13790	APOF	APOF_HUMAN Apolipoprotein F	a
	Q9NZP8	C1RL	C1RL_HUMAN Complement C1r subcomponent-like protein	a				a	Q15195	PLGLA	PLGA_HUMAN Plasminogen-like protein A	a
	Q9UGM5	FETUB	FETUB_HUMAN Fetuin-B	a				a	Q15582	TGFBI	BGH3_HUMAN Transforming growth factor-beta-induced protein ig-h3	a
	Q9UK55	SERPINA10	ZPI_HUMAN Protein Z-dependent protease inhibitor	a				a	Q16610	ECM1	ECM1_HUMAN Extracellular matrix protein 1	a
	Q9UL88		Q9UL88_HUMAN Myosin-reactive immunoglobulin heavy chain variable region (Fragment)	a				a	Q56G89		Q56G89_HUMAN Serum albumin	a
	V9HWA9	HEL-S-62p	V9HWA9_HUMAN Epididymis secretory sperm binding protein Li 62p	a				a	Q5EFE6		Q5EFE6_HUMAN Anti-RhD monoclonal T125 kappa light chain	a
	V9HWD8	HEL-S-163pA	V9HWD8_HUMAN Epididymis secretory sperm binding protein Li 163pA	a				a	Q65ZC9	scFv	Q65ZC9_HUMAN Single-chain Fv (Fragment)	a
	V9HWI6	HEL-S-51	V9HWI6_HUMAN Epididymis secretory protein Li 51	a				a	Q6GMX6	IGH@	Q6GMX6_HUMAN IGH@ protein	a
				a				a	Q6LAM1		Q6LAM1_HUMAN Heavy chain of factor I (Fragment)	a
				a				a	Q96SA9		Q96SA9_HUMAN Anti-streptococcal/anti-myosin immunoglobulin kappa light chain variable region (Fragment)	a
				a				a	Q9HCC1		Q9HCC1_HUMAN Single chain Fv (Fragment)	a
				a				a	Q9UL70		Q9UL70_HUMAN Myosin-reactive immunoglobulin light chain variable region (Fragment)	a
				a				a	Q9UL83		Q9UL83_HUMAN Myosin-reactive immunoglobulin light chain variable region (Fragment)	a
				a				a	Q9UL90		Q9UL90_HUMAN Myosin-reactive immunoglobulin heavy chain variable region (Fragment)	a
				a				a	S6AWD3		S6AWD3_HUMAN IgG L chain	a
				a				a	S6B2A6		S6B2A6_HUMAN IgG H chain	a
				a				a	S6BAR0		S6BAR0_HUMAN IgG L chain	a
				a				a	S6BGD4		S6BGD4_HUMAN IgG H chain	a
				a				a	S6BGD6		S6BGD6_HUMAN IgG L chain	a
				a				a	S6BGF5		S6BGF5_HUMAN IgG H chain	a
				a				a	V9HVY1	HEL-S-78p	V9HVY1_HUMAN Epididymis secretory sperm binding protein Li 78p	a
				a				a	V9HW34	HEL-213	V9HW34_HUMAN Epididymis luminal protein 213	a
				a				a	V9HW68	HEL-214	V9HW68_HUMAN Epididymis luminal protein 214	a
